# Supplementary material for: Plant-Assisted Synthesis of Ag-Based Nanoparticles on Cotton: Antimicrobial and Cytotoxicity Studies
Source: Molecules. 2024 Mar 23;29(7):1447. doi: 10.3390/molecules29071447 (PMC11013149; doi:10.3390/molecules29071447)
Supplement: Supplementary file 1 [file molecules-29-01447-s001.zip]

Archive with 1 entries (1 files):
- molecules-2888873-supplementary.pdf
